# Supplementary material for: SARS-CoV-2 Specific Nanobodies Neutralize Different Variants of Concern and Reduce Virus Load in the Brain of h-ACE2 Transgenic Mice
Source: Viruses. 2024 Jan 25;16(2):185. doi: 10.3390/v16020185 (PMC10892724; doi:10.3390/v16020185)
Supplement: Supplementary file 1 [file viruses-16-00185-s001.zip]

Archive with 1 entries (1 files):
- viruses-2812528-supplementary.pdf
